# Supplementary material for: Wound Induced Hair Neogenesis – A Novel Paradigm for Studying Regeneration and Aging
Source: Front Cell Dev Biol. 2020 Oct 15;8:582346. doi: 10.3389/fcell.2020.582346 (PMC7593594; doi:10.3389/fcell.2020.582346)
Supplement: Supplementary file 1 [file Table_1.XLSX]

## Sheet: Sheet1
Reference	Mouse Strain/Species	Sex	Age	Wound Size	Wound Placement	Wound Type	Primary Result
Ito et al., 2007	C57BL/6J, SJL, or mixed strains of C57BL/6J and SJL Mice	M/F	3wk , 7-8wk, 10month	1 cm^2 or 2.25 cm^2	mid-back	full-thickness	Discovery of Wnt-dependent WIHN
Seifert et al., 2012	Acomys kempi and Acomys percivali	M/F	N/A	1.5 mm diameter	dorsum	full-thickness	African spiny mice are capable of robust WIHN
Gay et al., 2013	Axin2-LacZ; Tcrd−/−	M/F	6-8wk	1.2 x 1.2 cm^2	back	full-thickness	Fgf9 induces WIHN via dermal Wnt activation
Rognoni et al., 2016	C57BL/6J, CBA/J	M/F	P2, P6, P10, P21, P28, P36, P50	2 mm diameter	mid-back, tail base	full-thickness	β-catenin signaling inhibition in dermal fibroblast enhances WIHN
Keyes et al., 2016	C57BL/6	F	2-4mo, 22-24mo	2mm/6 mm diameter	dorsum	full-thickness	Impaired epidermal to dendritic T-cell signaling hampers WIHN in aged skin
Nelson et al., 2016	B6;129SF2/J	M/F	21 days	1 cm^2	back	full-thickness	TLR3 activation promotes WIHN in an IL-6/STAT3 dependent manner
Wang et al., 2017	C57BL/6	F	8wk	5 mm diameter	back	full-thickness	Lgr5+ HF stem cells are important for WIHN
Lim et al., 2018	K14-CreER; Shh fl/fl	M/F	3-4wk, 7-8wk	1 cm^2, 2.25 cm^2, 4mm diameter	back	full-thickness	Shh signaling stimulates WIHN by reconstituting the dermal papilla
Kim et al., 2019	C57BL/6, B6N.129S1/J	M/F	21 days	1.2 cm^2	back	full-thickness	Noncoding dsRNA induces retinoic acid synthesis to stimulate WIHN via TLR3
Ge et al., 2020	C57BL/6	M/F	2mo, 24mo	n/a	back	partial-thickness dremel wound	Aging skin microenviornment impairs HFSC function
